# Supplementary material for: Predictive value of peripheral blood inflammatory markers for epilepsy occurrence in traumatic brain injury patients
Source: Acta Epileptol. 2025 Jun 26;7:36. doi: 10.1186/s42494-025-00226-2 (PMC12199492; doi:10.1186/s42494-025-00226-2)
Supplement: Supplementary file 1 — Additional file 1. [file 42494_2025_226_MOESM1_ESM.xlsx]

## Sheet: Sheet1
Serial Number	Group	Gender	Age	Smoke	Drink	High Blood Pressure	Diabetes	Neutrophile Granulocyte	Lymphocyte	Blood Platelet	NLR	PLR	Frontal Lobe	Temporal Lobe	Parietal Lobe	Occipital Lobe	Mild	Moderate	Serious	Surgery	Road Accident	Fall Down	Incident of Violence	Seizure Type	Antiseizure medications
1	PTE	Female	21	No	No	No	No	3.52	1.07	101	3.29	94.39	Yes	Yes	No	No	No	No	Yes	Yes	Yes	No	No	No	1
2	PTE	Male	56	Yes	Yes	Yes	No	3.74	1.23	100	3.04	81.3	Yes	Yes	Yes	No	No	No	Yes	Yes	No	Yes	No	Yes	1
3	PTE	Male	29	Yes	Yes	No	No	3.85	1.28	121	3.01	94.53	No	Yes	No	No	No	No	Yes	Yes	Yes	No	No	No	2
4	PTE	Female	51	Yes	No	Yes	No	4.77	1.69	178	2.82	105.33	No	Yes	No	No	No	No	Yes	Yes	No	Yes	No	No	2
5	PTE	Male	57	Yes	Yes	Yes	No	5.84	1.37	108	4.26	78.83	No	Yes	No	No	No	No	Yes	Yes	No	Yes	No	Yes	0
6	PTE	Male	54	No	No	Yes	No	5.78	1.86	142	3.11	76.34	Yes	Yes	No	No	No	No	Yes	Yes	Yes	No	No	No	2
7	PTE	Male	50	Yes	Yes	No	No	4.56	1.43	96	3.19	67.13	No	No	No	No	No	Yes	No	Yes	No	Yes	No	Yes	1
8	PTE	Male	56	Yes	No	Yes	No	5.09	1.38	163	3.69	118.12	Yes	Yes	Yes	No	No	No	Yes	Yes	No	Yes	No	No	0
9	PTE	Male	16	No	No	No	No	5.39	1.26	136	4.28	107.94	Yes	Yes	No	Yes	No	Yes	No	Yes	Yes	No	No	Yes	2
10	PTE	Male	41	No	Yes	No	No	4.63	1.05	96	4.41	91.43	No	Yes	No	No	No	No	Yes	Yes	No	Yes	No	No	2
11	PTE	Male	28	Yes	No	No	No	5.47	1.44	149	3.8	103.47	Yes	No	No	No	Yes	No	No	No	No	Yes	No	No	1
12	PTE	Male	36	No	No	No	No	4.77	1.22	156	3.91	127.87	Yes	Yes	No	No	No	Yes	No	Yes	Yes	No	No	No	1
13	PTE	Male	74	Yes	Yes	Yes	No	5.95	1.21	171	4.92	141.32	Yes	Yes	No	No	No	Yes	No	Yes	No	Yes	No	No	0
14	PTE	Male	19	No	No	No	No	3.94	1.13	89	3.49	78.76	No	Yes	No	No	No	No	Yes	Yes	No	Yes	No	No	1
15	PTE	Male	40	Yes	No	No	No	5.65	1.5	169	3.77	112.67	Yes	Yes	No	No	No	No	Yes	Yes	Yes	No	No	Yes	2
16	PTE	Male	46	Yes	No	Yes	No	4.53	1.47	126	3.08	85.71	Yes	Yes	No	No	No	No	Yes	Yes	No	Yes	No	No	1
17	PTE	Male	29	Yes	Yes	No	No	5.75	1.75	124	3.29	70.86	No	Yes	No	No	No	Yes	No	Yes	No	Yes	No	Yes	2
18	PTE	Male	44	Yes	Yes	No	No	6.51	1.28	152	5.09	118.75	Yes	Yes	Yes	No	No	No	Yes	Yes	No	Yes	No	Yes	1
19	PTE	Female	65	No	No	Yes	No	6.35	1.81	141	3.51	77.9	No	Yes	Yes	No	No	Yes	No	Yes	Yes	No	No	Yes	2
20	PTE	Male	16	No	No	No	No	5.09	1.6	182	3.18	113.75	Yes	Yes	No	No	No	Yes	No	Yes	No	No	Yes	No	2
21	PTE	Male	35	Yes	Yes	No	No	5.74	1.12	115	5.13	102.68	No	Yes	No	No	Yes	No	No	Yes	Yes	No	No	No	2
22	PTE	Male	48	No	No	Yes	No	4.79	1.23	87	3.89	70.73	Yes	Yes	No	No	No	No	Yes	Yes	Yes	No	No	No	2
23	PTE	Male	55	Yes	Yes	Yes	No	6.3	1.26	129	5	102.38	No	Yes	Yes	No	No	Yes	No	Yes	No	No	Yes	No	1
24	PTE	Female	45	Yes	No	Yes	No	5.58	1.23	148	4.54	120.33	No	Yes	Yes	No	No	No	Yes	Yes	No	Yes	No	Yes	2
25	PTE	Male	65	Yes	Yes	Yes	No	3.15	0.95	94	3.32	98.95	Yes	Yes	Yes	No	No	Yes	No	No	Yes	No	No	No	1
26	PTE	Male	21	Yes	No	No	No	4.49	1.24	103	3.62	83.06	No	No	Yes	No	No	No	Yes	Yes	No	Yes	No	Yes	2
27	PTE	Male	48	Yes	No	Yes	No	5.65	1.08	118	5.23	109.26	Yes	Yes	No	No	No	No	Yes	Yes	No	No	Yes	Yes	2
28	PTE	Male	59	No	No	Yes	No	3.71	1.05	106	3.53	100.95	Yes	Yes	No	No	No	Yes	No	Yes	No	Yes	No	Yes	1
29	PTE	Male	47	Yes	Yes	No	No	5.56	1.18	106	4.71	89.83	No	Yes	Yes	No	No	Yes	No	Yes	No	Yes	No	No	1
30	PTE	Female	22	Yes	No	No	No	3.82	1.21	117	3.16	96.69	Yes	Yes	No	No	No	No	Yes	No	No	Yes	No	No	3
31	PTE	Female	42	Yes	No	Yes	No	5.36	1.23	147	4.36	119.51	No	Yes	No	No	No	Yes	No	Yes	No	Yes	No	No	1
32	PTE	Male	72	Yes	No	No	No	6.93	1.46	150	4.75	102.74	Yes	Yes	No	No	No	Yes	No	Yes	No	No	Yes	Yes	0
33	PTE	Female	32	No	No	Yes	No	5.65	1.29	119	4.38	92.25	No	Yes	No	No	Yes	No	No	Yes	Yes	No	No	Yes	2
34	PTE	Female	82	No	No	Yes	Yes	5.31	1.32	174	4.02	131.82	No	No	No	No	No	No	Yes	Yes	No	Yes	No	No	0
35	PTE	Male	69	Yes	Yes	Yes	No	3.79	1.24	109	3.06	87.9	No	Yes	No	No	No	No	Yes	Yes	No	Yes	No	No	1
36	PTE	Female	45	Yes	No	Yes	No	3.14	1.18	147	2.66	124.58	No	Yes	No	No	Yes	No	No	Yes	No	No	Yes	No	2
37	PTE	Female	55	No	No	Yes	No	3.05	1.25	150	2.44	120	No	Yes	No	No	No	No	Yes	Yes	Yes	No	No	No	0
38	PTE	Male	33	Yes	No	Yes	No	7.91	1.17	106	6.76	90.6	Yes	Yes	Yes	No	No	Yes	No	Yes	Yes	No	No	Yes	1
39	PTE	Male	72	No	No	Yes	Yes	5.93	0.68	74	8.72	108.82	No	Yes	No	No	No	No	Yes	Yes	No	Yes	No	No	0
40	PTE	Male	17	Yes	No	No	No	5.71	1.07	186	5.34	173.83	No	Yes	No	No	Yes	No	No	No	No	No	Yes	No	1
41	PTE	Female	45	Yes	No	Yes	No	4.36	1.36	100	3.21	73.53	Yes	Yes	No	No	No	No	Yes	Yes	No	Yes	No	Yes	0
42	PTE	Male	34	Yes	No	No	No	5.32	1.02	126	5.22	123.53	No	Yes	No	No	No	No	Yes	Yes	No	Yes	No	Yes	1
43	PTE	Male	44	No	Yes	No	No	5.17	1.24	113	4.17	91.13	Yes	Yes	No	No	No	Yes	No	No	No	No	Yes	Yes	2
44	PTE	Male	46	Yes	Yes	Yes	No	6.66	1.45	117	4.59	80.69	Yes	Yes	No	No	No	No	Yes	Yes	Yes	No	No	Yes	2
45	PTE	Male	57	Yes	Yes	Yes	No	6.25	1.08	106	5.79	98.15	No	Yes	No	No	Yes	No	No	No	Yes	No	No	Yes	1
46	PTE	Female	33	No	No	No	No	5.76	1.28	116	4.5	90.63	Yes	Yes	No	No	No	No	Yes	Yes	No	Yes	No	No	2
47	PTE	Male	30	No	No	No	No	4.2	1.05	99	4	94.29	Yes	Yes	Yes	No	No	No	Yes	Yes	No	Yes	No	Yes	1
48	PTE	Male	22	No	No	No	No	7.97	1.58	177	5.04	112.03	No	Yes	No	No	Yes	No	No	Yes	Yes	No	No	Yes	2
49	PTE	Female	64	Yes	No	Yes	No	6.29	1.76	97	3.57	55.11	No	Yes	No	No	No	No	Yes	Yes	Yes	No	No	No	2
50	PTE	Male	67	No	No	Yes	Yes	4.49	1.18	128	3.81	108.47	Yes	Yes	Yes	No	No	Yes	No	Yes	Yes	No	No	Yes	1
51	PTE	Male	54	Yes	No	Yes	No	5.06	1.19	142	4.25	119.33	No	Yes	No	No	No	No	Yes	Yes	No	Yes	No	No	0
52	PTE	Male	53	Yes	Yes	Yes	No	6.6	1.32	100	5	75.76	Yes	Yes	No	No	No	No	Yes	Yes	No	Yes	No	No	2
53	PTE	Female	55	Yes	No	Yes	Yes	4.2	2.06	92	2.04	44.66	Yes	Yes	No	No	No	Yes	No	Yes	No	Yes	No	No	2
54	PTE	Male	41	Yes	Yes	No	No	4.52	1.82	195	2.48	107.14	No	No	No	Yes	No	No	Yes	No	Yes	No	No	No	2
55	PTE	Male	54	No	No	Yes	Yes	6.47	2.33	156	2.78	66.95	Yes	Yes	No	No	No	No	Yes	Yes	No	Yes	No	No	1
56	PTE	Female	19	Yes	No	No	No	4.44	1.66	164	2.67	98.8	No	No	No	Yes	No	Yes	No	No	No	Yes	No	No	1
57	PTE	Male	47	Yes	No	Yes	No	5.18	0.93	109	5.57	117.2	Yes	Yes	No	No	No	No	Yes	No	No	No	Yes	Yes	1
58	PTE	Male	48	Yes	No	Yes	No	3.6	0.6	113	6	188.33	Yes	No	No	No	No	Yes	No	Yes	No	Yes	No	No	2
59	PTE	Male	58	No	No	Yes	No	5.41	1.12	133	4.83	118.75	Yes	Yes	Yes	No	No	Yes	No	Yes	No	Yes	No	Yes	2
60	PTE	Male	38	Yes	Yes	No	No	4.41	0.84	109	5.25	129.76	No	No	No	Yes	No	No	Yes	Yes	No	Yes	No	No	2
61	PTE	Female	50	No	No	No	No	5.22	1.05	143	4.97	136.19	Yes	Yes	No	No	No	No	Yes	Yes	No	No	Yes	No	2
62	PTE	Female	65	No	No	Yes	Yes	6.17	1.02	101	6.05	99.02	No	Yes	No	No	No	No	Yes	Yes	No	Yes	No	Yes	3
63	PTE	Male	30	Yes	No	No	No	4.78	1.14	113	4.19	99.12	No	No	No	No	No	No	Yes	Yes	Yes	No	No	No	2
64	PTE	Male	22	No	No	No	No	4.45	1.21	121	3.68	100	No	Yes	Yes	No	No	Yes	No	Yes	No	Yes	No	Yes	2
65	PTE	Female	33	Yes	No	No	No	3.65	2.23	203	1.64	91.03	Yes	Yes	Yes	No	No	No	Yes	Yes	Yes	No	No	Yes	1
66	PTE	Male	68	Yes	No	Yes	Yes	3.84	1.27	104	3.02	81.89	No	Yes	Yes	No	No	Yes	No	Yes	Yes	No	No	No	1
67	PTE	Male	61	Yes	Yes	Yes	No	5.44	1.31	105	4.15	80.15	No	No	No	No	Yes	No	No	No	Yes	No	No	Yes	1
68	PTE	Male	22	No	No	No	No	3.21	0.95	97	3.38	102.11	Yes	Yes	No	No	No	No	Yes	Yes	No	Yes	No	No	2
69	PTE	Male	41	Yes	Yes	No	No	5.27	2.1	106	2.51	50.48	No	Yes	No	No	No	No	Yes	Yes	Yes	No	No	Yes	2
70	PTE	Male	68	No	No	Yes	Yes	5.21	2.41	245	2.16	101.66	No	Yes	No	No	No	Yes	No	Yes	Yes	No	No	Yes	0
71	PTE	Male	58	Yes	Yes	Yes	No	4.46	1.89	198	2.36	104.76	Yes	Yes	No	No	No	No	Yes	No	Yes	No	No	No	1
72	PTE	Female	56	Yes	No	Yes	Yes	3.45	1.03	111	3.35	107.77	No	No	No	Yes	No	No	Yes	Yes	No	Yes	No	No	2
73	PTE	Male	56	Yes	No	Yes	No	6.06	1.97	150	3.08	76.14	Yes	Yes	No	No	Yes	No	No	Yes	No	No	Yes	No	0
74	PTE	Male	51	Yes	Yes	Yes	No	5.74	2.36	90	2.43	38.14	No	No	No	No	No	Yes	No	Yes	Yes	No	No	No	2
75	PTE	Male	50	No	No	Yes	Yes	6.85	2.12	110	3.23	51.89	Yes	Yes	No	No	No	No	Yes	Yes	Yes	No	No	No	1
76	PTE	Male	40	Yes	No	Yes	No	5.1	1.53	135	3.33	88.24	Yes	Yes	Yes	No	No	Yes	No	Yes	Yes	No	No	No	3
77	PTE	Female	59	Yes	Yes	Yes	No	5.71	0.96	102	5.95	106.25	No	Yes	No	No	No	No	Yes	Yes	No	Yes	No	Yes	3
78	PTE	Male	43	No	No	Yes	No	6.46	1.35	83	4.79	61.48	Yes	Yes	Yes	No	No	Yes	No	Yes	Yes	No	No	No	2
79	PTE	Male	57	Yes	Yes	Yes	No	3.41	1.46	143	2.34	97.95	No	Yes	Yes	No	No	No	Yes	Yes	Yes	No	No	Yes	0
80	PTE	Male	33	Yes	Yes	No	No	6.61	1.26	110	5.25	87.3	Yes	No	No	No	No	No	Yes	Yes	No	Yes	No	No	1
81	PTE	Male	77	Yes	No	Yes	Yes	6.94	1.83	162	3.79	88.52	No	Yes	No	No	No	No	Yes	Yes	No	Yes	No	No	1
82	PTE	Male	62	Yes	No	Yes	No	3.26	1.21	53	2.69	43.8	Yes	Yes	Yes	No	No	Yes	No	Yes	No	Yes	No	Yes	2
83	PTE	Female	30	Yes	No	No	No	4.32	1.42	234	3.04	164.79	No	No	Yes	No	Yes	No	Yes	Yes	Yes	No	No	No	1
84	PTE	Male	54	Yes	No	Yes	Yes	3.46	0.9	103	3.84	114.44	Yes	Yes	No	No	No	Yes	No	Yes	Yes	No	No	No	1
85	PTE	Female	45	Yes	No	No	Yes	5.13	1.88	177	2.73	94.15	No	Yes	No	No	No	No	Yes	Yes	No	No	Yes	Yes	1
86	PTE	Male	28	No	No	No	No	3.6	0.9	107	4	118.89	Yes	Yes	Yes	No	No	No	Yes	Yes	Yes	No	No	Yes	2
87	PTE	Female	59	No	No	Yes	No	5.55	0.92	85	6.03	92.39	No	Yes	Yes	No	No	No	Yes	Yes	Yes	No	No	No	2
88	PTE	Male	44	Yes	Yes	No	No	4.88	0.83	101	5.88	121.69	No	No	No	No	Yes	No	No	No	Yes	No	No	No	1
89	PTE	Male	17	No	No	No	No	5.98	1.23	76	4.86	61.79	No	Yes	Yes	No	No	No	Yes	Yes	No	Yes	No	No	3
90	PTE	Male	44	No	Yes	No	No	5.83	0.87	116	6.7	133.33	No	Yes	No	No	Yes	No	No	Yes	Yes	No	No	Yes	1
91	PTE	Male	62	No	No	Yes	No	6.3	1.23	58	5.12	47.15	Yes	Yes	Yes	No	No	No	Yes	Yes	No	Yes	No	Yes	3
92	PTE	Male	36	Yes	No	No	No	5.04	0.72	103	7	143.06	No	Yes	No	No	No	No	Yes	Yes	Yes	No	No	Yes	1
93	PTE	Male	59	Yes	Yes	Yes	No	4.93	0.69	93	7.14	134.78	No	Yes	No	No	No	Yes	No	Yes	No	Yes	No	Yes	0
94	PTE	Female	56	Yes	No	No	No	3.01	1.02	100	2.95	98.04	No	Yes	Yes	No	No	No	Yes	Yes	Yes	No	No	Yes	2
95	PTE	Male	56	Yes	No	Yes	No	6.2	1.66	123	3.73	74.1	No	Yes	Yes	No	No	No	Yes	Yes	No	Yes	No	No	1
96	PTE	Male	56	No	No	Yes	No	5.33	1.23	156	4.33	126.83	No	Yes	No	No	Yes	No	No	No	Yes	No	No	Yes	2
97	PTE	Male	65	Yes	No	Yes	Yes	4.66	1.99	174	2.34	87.44	Yes	Yes	Yes	No	No	No	Yes	Yes	No	Yes	No	No	1
98	PTE	Male	27	No	No	No	No	3.8	1.5	121	2.53	80.67	Yes	Yes	No	No	No	No	Yes	Yes	No	Yes	No	No	1
99	PTE	Male	38	Yes	Yes	No	No	6.46	1.79	170	3.61	94.97	No	Yes	No	No	Yes	No	No	Yes	Yes	No	No	No	0
100	PTE	Male	60	Yes	No	Yes	Yes	3.72	0.58	76	6.41	131.03	Yes	Yes	No	No	No	Yes	No	Yes	Yes	No	No	Yes	1
101	PTE	Male	54	No	No	Yes	No	3.29	1.08	105	3.05	97.22	No	Yes	No	No	No	No	Yes	Yes	No	Yes	No	Yes	1
102	PTE	Female	65	Yes	No	Yes	Yes	4.19	1.52	124	2.76	81.58	No	Yes	No	No	Yes	No	No	Yes	Yes	No	No	No	2
103	PTE	Male	55	No	No	Yes	No	2.31	0.87	103	2.66	118.39	Yes	No	No	No	No	No	Yes	Yes	No	Yes	No	No	1
104	PTE	Female	60	Yes	Yes	Yes	No	3.75	1.24	94	3.02	75.81	Yes	Yes	No	No	No	No	Yes	Yes	No	Yes	No	Yes	3
105	PTE	Male	36	Yes	Yes	No	No	5.78	1.01	145	5.72	143.56	No	Yes	No	No	Yes	No	No	Yes	Yes	No	No	Yes	2
106	PTE	Male	17	No	No	No	No	5.63	1.45	135	3.88	93.1	No	Yes	No	No	Yes	No	No	Yes	No	Yes	No	No	1
107	PTE	Female	39	Yes	No	No	No	3.31	1.2	109	2.76	90.83	Yes	Yes	No	No	No	Yes	No	Yes	Yes	No	No	Yes	1
108	PTE	Male	44	No	No	Yes	No	4.69	2.31	123	2.03	53.25	Yes	No	No	No	No	No	Yes	Yes	Yes	No	No	Yes	1
109	PTE	Female	29	Yes	Yes	No	No	7.96	0.99	98	8.04	98.99	No	Yes	No	No	No	No	Yes	Yes	Yes	No	No	No	0
110	PTE	Male	25	Yes	No	No	No	4.73	1.08	112	4.38	103.7	No	Yes	No	No	No	No	Yes	Yes	Yes	No	No	No	1
111	PTE	Male	67	Yes	No	Yes	Yes	5.36	1.85	189	2.9	102.16	Yes	Yes	No	No	No	No	Yes	No	Yes	No	No	Yes	1
112	PTE	Male	34	Yes	No	No	No	6.32	1.58	187	4	118.35	No	No	No	No	No	No	Yes	No	Yes	No	No	Yes	0
113	PTE	Female	59	No	No	Yes	Yes	4.36	0.76	113	5.74	148.68	No	Yes	No	No	Yes	No	No	Yes	Yes	No	No	Yes	1
114	PTE	Male	54	Yes	Yes	Yes	No	4.18	0.8	141	5.23	176.25	Yes	Yes	Yes	No	No	No	Yes	Yes	No	Yes	No	No	0
115	PTE	Male	34	Yes	No	No	No	5.36	1.27	126	4.22	99.21	No	Yes	No	No	Yes	No	No	No	No	Yes	No	No	1
116	PTE	Female	46	Yes	No	Yes	Yes	4.86	1.36	163	3.57	119.85	Yes	Yes	No	No	No	No	Yes	Yes	Yes	No	No	Yes	1
117	PTE	Male	33	Yes	Yes	No	No	5.34	0.68	94	7.85	138.24	No	Yes	No	No	Yes	No	No	Yes	No	Yes	No	Yes	1
118	PTE	Female	45	No	No	Yes	Yes	8.35	1.92	166	4.35	86.46	No	Yes	No	No	No	No	Yes	Yes	No	Yes	No	No	0
119	PTE	Male	18	Yes	No	No	No	5.21	1.21	103	4.31	85.12	Yes	Yes	No	No	No	Yes	No	Yes	Yes	No	No	No	0
120	PTE	Female	52	Yes	No	Yes	No	7.25	1.81	149	4.01	82.32	No	No	Yes	No	Yes	No	No	Yes	Yes	No	No	No	0
121	PTE	Male	11	No	No	No	No	6.86	2.32	154	2.96	66.38	Yes	Yes	Yes	No	No	No	Yes	Yes	Yes	No	No	No	0
122	PTE	Male	34	Yes	Yes	No	No	3.66	1.06	124	3.45	116.98	Yes	No	No	No	Yes	No	No	No	No	Yes	No	No	0
123	PTE	Female	32	Yes	No	No	No	5.88	2.13	94	2.76	44.13	Yes	Yes	Yes	No	No	No	Yes	Yes	Yes	No	No	No	1
124	PTE	Male	45	Yes	No	Yes	No	5.36	2.45	158	2.19	64.49	No	Yes	No	No	Yes	No	No	Yes	Yes	No	No	No	0
125	PTE	Female	21	Yes	No	No	No	5.69	1.84	114	3.09	61.96	Yes	No	No	No	No	No	Yes	Yes	No	Yes	No	No	1
126	PTE	Male	19	Yes	No	No	No	5.12	1.41	109	3.63	77.3	No	Yes	No	No	No	No	Yes	Yes	Yes	No	No	No	0
127	PTE	Female	18	No	No	No	No	4.17	1.07	123	3.9	114.95	Yes	Yes	No	No	No	Yes	No	Yes	Yes	No	No	No	0
128	PTE	Male	29	Yes	No	No	No	3.26	0.99	101	3.29	102.02	No	Yes	No	No	No	No	Yes	Yes	No	Yes	No	Yes	0
129	PTE	Male	35	Yes	Yes	No	No	3.77	2.07	136	1.82	65.7	Yes	Yes	No	No	No	Yes	No	No	Yes	No	No	No	0
130	PTE	Male	33	Yes	Yes	No	No	6.87	1.28	178	5.37	139.06	Yes	Yes	No	No	No	No	Yes	Yes	Yes	No	No	No	0
131	PTE	Male	57	No	No	Yes	Yes	6.32	2.17	163	2.91	75.12	No	Yes	No	No	No	No	Yes	Yes	Yes	No	No	No	0
132	PTE	Male	55	Yes	Yes	Yes	No	4.98	1.21	110	4.12	90.91	Yes	Yes	No	No	No	No	Yes	Yes	Yes	No	No	Yes	2
133	PTE	Male	26	No	No	No	No	4.31	0.71	83	6.07	116.9	No	No	No	No	No	Yes	No	Yes	No	Yes	No	No	1
134	PTE	Male	55	Yes	No	Yes	No	5.44	1.28	198	4.25	154.69	No	Yes	No	No	No	Yes	No	Yes	Yes	No	No	No	0
135	PTE	Male	58	Yes	Yes	Yes	No	4.12	1.87	201	2.2	107.49	Yes	Yes	No	No	No	No	Yes	Yes	Yes	No	No	No	0
136	PTE	Female	44	Yes	No	No	Yes	6.77	2.18	184	3.11	84.4	No	Yes	No	No	No	Yes	No	Yes	Yes	No	No	No	0
137	PTE	Male	47	Yes	No	Yes	Yes	3.21	1.87	183	1.72	97.86	Yes	Yes	No	No	No	No	Yes	Yes	Yes	No	No	No	0
138	PTE	Female	40	Yes	No	No	No	6.35	1.86	130	3.41	69.89	No	No	Yes	No	No	No	Yes	No	Yes	No	No	No	0
139	TBI	Male	43	Yes	Yes	No	No	3.85	1.89	140	2.04	74.07	No	Yes	No	No	Yes	No	No	Yes	Yes	No	No	No	0
140	TBI	Male	22	No	No	No	No	5.08	1.85	198	2.75	107.03	Yes	No	No	No	No	Yes	No	Yes	No	Yes	No	No	0
141	TBI	Male	12	No	No	No	No	4.72	1.61	100	2.93	62.11	Yes	No	No	No	No	Yes	No	No	Yes	No	No	No	0
142	TBI	Female	42	Yes	Yes	No	No	3.9	1.48	156	2.64	105.41	No	Yes	No	No	No	Yes	No	No	No	Yes	No	No	0
143	TBI	Male	32	Yes	No	No	No	3.76	0.76	108	4.95	142.11	No	Yes	No	No	No	No	Yes	Yes	No	Yes	No	No	0
144	TBI	Male	49	Yes	Yes	No	Yes	3.55	1.15	122	3.09	106.09	Yes	No	No	No	No	Yes	No	Yes	No	No	Yes	No	0
145	TBI	Male	54	Yes	Yes	No	No	3.1	1.68	185	1.85	110.12	Yes	No	No	No	Yes	No	No	Yes	No	No	Yes	No	0
146	TBI	Female	50	Yes	Yes	No	Yes	3.03	0.75	107	4.04	142.67	No	Yes	No	No	No	No	Yes	Yes	Yes	No	No	No	0
147	TBI	Male	22	No	No	No	No	3.41	1.49	268	2.29	179.87	Yes	No	No	No	No	Yes	No	Yes	No	Yes	No	No	0
148	TBI	Female	26	Yes	No	No	No	5.57	2.07	157	2.69	75.85	Yes	No	No	No	No	Yes	No	No	Yes	No	No	No	0
149	TBI	Female	31	No	Yes	No	No	3.3	1.56	125	2.12	80.13	Yes	No	No	No	Yes	No	No	No	No	Yes	No	No	0
150	TBI	Male	50	Yes	Yes	No	No	3.28	1.18	145	2.78	122.88	Yes	No	No	No	No	Yes	No	No	Yes	No	No	No	0
151	TBI	Female	26	No	No	No	No	4.69	1.93	182	2.43	94.3	No	No	No	Yes	No	Yes	No	No	Yes	No	No	No	0
152	TBI	Male	28	No	No	No	No	3.04	1.93	120	1.58	62.18	Yes	No	No	No	Yes	No	No	No	No	Yes	No	No	0
153	TBI	Female	66	Yes	Yes	No	Yes	3.9	1.91	152	2.04	79.58	No	Yes	No	No	No	Yes	No	No	Yes	No	No	No	0
154	TBI	Male	66	Yes	Yes	No	No	3.75	1.57	292	2.39	185.99	No	Yes	No	No	No	Yes	No	No	Yes	No	No	No	0
155	TBI	Female	43	Yes	Yes	No	No	3.7	1.53	289	2.42	188.89	Yes	No	No	No	No	Yes	No	No	No	No	Yes	No	0
156	TBI	Male	25	Yes	No	No	No	4.11	1.4	182	2.94	130	No	Yes	No	No	No	Yes	No	No	No	Yes	No	No	0
157	TBI	Male	66	Yes	Yes	No	No	3.1	1.43	250	2.17	174.83	No	Yes	No	No	No	Yes	No	No	Yes	No	No	No	0
158	TBI	Male	63	Yes	Yes	No	Yes	5.92	1.43	245	4.14	171.33	No	No	No	Yes	No	No	Yes	Yes	No	No	Yes	No	0
159	TBI	Female	34	No	No	No	No	3.64	1.5	132	2.43	88	Yes	No	No	No	No	Yes	No	No	No	No	Yes	No	0
160	TBI	Male	53	Yes	Yes	Yes	No	4.02	1.25	144	3.22	115.2	Yes	Yes	Yes	No	No	Yes	No	Yes	No	No	Yes	No	0
161	TBI	Female	19	No	No	No	No	3.59	1.79	188	2.01	105.03	Yes	No	No	No	Yes	No	No	No	Yes	No	No	No	0
162	TBI	Male	54	Yes	Yes	No	No	4.75	1.25	228	3.8	182.4	No	Yes	No	No	No	Yes	No	No	No	Yes	No	No	0
163	TBI	Female	57	Yes	Yes	No	No	3.32	1.35	200	2.46	148.15	Yes	No	No	No	No	Yes	No	No	Yes	No	No	No	0
164	TBI	Male	64	Yes	Yes	Yes	Yes	4.67	1.69	239	2.76	141.42	Yes	No	No	No	No	Yes	No	No	No	Yes	No	No	0
165	TBI	Female	36	No	No	No	No	4.53	1.2	103	3.78	85.83	No	Yes	No	No	No	Yes	No	Yes	Yes	No	No	No	0
166	TBI	Male	68	Yes	Yes	No	No	4.64	1.13	205	4.11	181.42	No	No	No	Yes	No	No	Yes	No	No	No	Yes	No	0
167	TBI	Female	71	Yes	Yes	No	No	5.18	1.2	153	4.32	127.5	No	Yes	No	No	No	No	Yes	Yes	No	Yes	No	No	0
168	TBI	Male	54	Yes	No	No	No	3.38	1.52	129	2.22	84.87	No	No	No	Yes	No	Yes	No	No	No	No	Yes	No	0
169	TBI	Female	35	No	Yes	No	No	4.57	1.48	158	3.09	106.76	No	No	No	Yes	No	Yes	No	Yes	No	Yes	No	No	0
170	TBI	Male	57	Yes	No	No	No	3.9	1.94	185	2.01	95.36	No	Yes	No	No	Yes	No	No	No	Yes	No	No	No	0
171	TBI	Female	44	Yes	No	No	No	4.26	1.9	196	2.24	103.16	Yes	No	No	No	No	Yes	No	No	Yes	No	No	No	0
172	TBI	Male	51	Yes	No	No	No	3.08	1.94	194	1.59	100	No	Yes	No	No	Yes	No	No	No	No	Yes	No	No	0
173	TBI	Male	45	No	Yes	No	No	5.33	1.05	133	5.08	126.67	Yes	No	No	No	No	No	Yes	No	No	Yes	No	No	0
174	TBI	Female	45	Yes	Yes	No	No	3.62	1.96	258	1.85	131.63	Yes	No	No	No	Yes	No	No	No	No	Yes	No	No	0
175	TBI	Male	42	No	No	No	No	3.17	1.95	186	1.63	95.38	Yes	No	No	No	Yes	No	No	No	No	Yes	No	No	0
176	TBI	Male	70	Yes	Yes	Yes	No	4.92	1.27	208	3.87	163.78	No	Yes	No	No	No	No	Yes	No	No	Yes	No	No	0
177	TBI	Female	51	Yes	Yes	No	No	3.05	1.92	182	1.59	94.79	Yes	No	No	No	Yes	No	No	No	No	Yes	No	No	0
178	TBI	Male	12	No	No	No	No	4.06	1.11	207	3.66	186.49	No	No	No	Yes	No	No	Yes	No	Yes	No	No	No	0
179	TBI	Female	59	Yes	Yes	Yes	No	2.94	2.28	173	1.29	75.88	No	No	Yes	No	Yes	No	No	Yes	No	Yes	No	No	0
180	TBI	Female	1	No	No	No	No	4.54	1.63	199	2.79	122.09	No	Yes	No	No	No	Yes	No	Yes	No	Yes	No	No	0
181	TBI	Female	24	No	No	No	No	3.57	1.71	224	2.09	130.99	Yes	No	No	No	Yes	No	No	No	No	Yes	No	No	0
182	TBI	Female	39	Yes	Yes	No	No	3.57	1.38	135	2.59	97.83	Yes	Yes	Yes	No	No	Yes	No	Yes	No	No	Yes	No	0
183	TBI	Female	50	Yes	No	No	No	4.54	1.83	348	2.48	190.16	No	No	No	Yes	No	Yes	No	No	Yes	No	No	No	0
184	TBI	Female	44	Yes	No	No	No	5.97	1.34	247	4.46	184.33	No	Yes	No	No	No	No	Yes	Yes	No	Yes	No	No	0
185	TBI	Male	45	No	Yes	No	No	4.81	1.49	184	3.23	123.49	No	Yes	No	No	No	No	Yes	No	Yes	No	No	No	0
186	TBI	Male	57	Yes	No	No	No	2.03	0.71	107	2.86	150.7	No	Yes	No	No	No	Yes	No	Yes	No	Yes	No	No	0
187	TBI	Female	51	Yes	Yes	No	No	3.91	1.72	123	2.27	71.51	Yes	No	No	No	No	Yes	No	No	Yes	No	No	No	0
188	TBI	Female	62	Yes	No	No	No	2.07	1.74	291	1.19	167.24	Yes	Yes	Yes	No	Yes	No	No	Yes	No	No	Yes	No	0
189	TBI	Male	53	No	No	No	No	2.5	2.4	198	1.04	82.5	No	Yes	No	No	Yes	No	No	Yes	No	Yes	No	No	0
190	TBI	Female	48	Yes	Yes	No	No	2.82	1.06	154	2.66	145.28	No	Yes	No	No	No	Yes	No	Yes	No	Yes	No	No	0
191	TBI	Female	6	No	No	No	No	2.87	0.98	125	2.93	127.55	No	Yes	No	No	No	Yes	No	Yes	No	Yes	No	No	0
192	TBI	Male	43	No	No	No	No	3.3	1.56	190	2.12	121.79	No	Yes	No	No	No	Yes	No	No	No	Yes	No	No	0
193	TBI	Male	27	Yes	No	No	No	3.02	1.69	102	1.79	60.36	No	No	No	Yes	Yes	No	No	Yes	No	No	Yes	No	0
194	TBI	Female	51	No	No	No	No	5.98	1.33	168	4.5	126.32	No	Yes	No	No	No	No	Yes	No	Yes	No	No	No	0
195	TBI	Male	67	Yes	No	No	No	3.55	1.06	177	3.35	166.98	No	Yes	No	No	No	No	Yes	No	No	Yes	No	No	0
196	TBI	Female	53	Yes	Yes	No	No	2.08	1.78	119	1.17	66.85	No	Yes	No	No	Yes	No	No	Yes	No	Yes	No	No	0
197	TBI	Male	41	No	No	No	No	2.76	1.93	206	1.43	106.74	No	No	No	No	Yes	No	No	Yes	No	Yes	No	No	0
198	TBI	Female	59	Yes	No	No	No	4.22	1.71	177	2.47	103.51	No	No	Yes	No	No	Yes	No	Yes	No	No	Yes	No	0
199	TBI	Female	34	No	No	No	No	6.78	1.54	206	4.4	133.77	No	Yes	Yes	No	No	No	Yes	Yes	No	No	Yes	No	0
200	TBI	Male	71	Yes	Yes	Yes	No	3.77	1.8	125	2.09	69.44	No	No	No	Yes	Yes	No	No	Yes	No	No	Yes	No	0
201	TBI	Female	68	Yes	No	Yes	No	3.55	1.58	195	2.25	123.42	No	No	No	Yes	No	Yes	No	Yes	No	No	Yes	No	0
202	TBI	Male	55	Yes	No	Yes	No	3.48	1.03	190	3.38	184.47	No	No	No	Yes	No	No	Yes	Yes	No	No	Yes	No	0
203	TBI	Male	22	No	No	No	No	4.91	1.96	207	2.51	105.61	No	No	Yes	No	No	Yes	No	No	No	No	Yes	No	0
204	TBI	Male	53	Yes	No	No	No	3.8	1.73	106	2.2	61.27	No	No	Yes	No	No	Yes	No	No	No	Yes	No	No	0
205	TBI	Male	22	No	No	No	No	3.17	1.69	104	1.88	61.54	Yes	No	No	No	Yes	No	No	No	Yes	No	No	No	0
206	TBI	Male	77	Yes	No	Yes	No	2.38	0.95	100	2.51	105.26	No	No	Yes	No	No	Yes	No	No	No	No	Yes	No	0
207	TBI	Female	14	No	No	No	No	5.36	1.08	187	4.96	173.15	No	No	Yes	No	No	No	Yes	No	No	No	Yes	No	0
208	TBI	Female	51	No	Yes	Yes	Yes	3.33	1.06	152	3.14	143.4	No	No	Yes	No	No	No	Yes	No	Yes	No	No	No	0
209	TBI	Male	51	Yes	Yes	Yes	Yes	3.9	1.66	116	2.35	69.88	No	Yes	No	No	No	Yes	No	Yes	Yes	No	No	No	0
210	TBI	Male	58	Yes	Yes	Yes	Yes	2.68	1.54	199	1.74	129.22	Yes	No	No	No	Yes	No	No	Yes	No	Yes	No	No	0
211	TBI	Male	15	No	No	No	No	3.33	0.94	163	3.54	173.4	Yes	No	No	No	No	No	Yes	Yes	Yes	No	No	No	0
212	TBI	Female	45	Yes	Yes	Yes	No	3.28	1.85	195	1.77	105.41	No	Yes	No	No	Yes	No	No	No	No	Yes	No	No	0
213	TBI	Male	17	No	No	No	No	5.21	1.63	201	3.2	123.31	No	No	No	Yes	No	No	Yes	No	No	Yes	No	No	0
214	TBI	Female	44	Yes	Yes	No	No	4.4	2.03	148	2.17	72.91	No	Yes	No	No	No	Yes	No	No	No	Yes	No	No	0
215	TBI	Male	37	No	No	No	No	4.83	1.89	120	2.56	63.49	Yes	No	No	No	No	Yes	No	Yes	No	No	Yes	No	0
216	TBI	Male	25	No	No	No	No	2.19	1.95	286	1.12	146.67	No	No	No	No	Yes	No	No	No	No	Yes	No	No	0
217	TBI	Female	29	No	No	No	No	3.4	1.43	182	2.38	127.27	No	No	No	No	No	Yes	No	No	Yes	No	No	No	0
218	TBI	Female	68	Yes	Yes	No	No	3.49	1.64	141	2.13	85.98	No	Yes	No	No	No	Yes	No	No	Yes	No	No	No	0
219	TBI	Female	22	No	No	No	No	4.2	1.52	157	2.76	103.29	No	No	No	Yes	No	Yes	No	No	No	No	Yes	No	0
220	TBI	Male	70	No	No	Yes	No	3.85	0.85	146	4.53	171.76	Yes	No	No	No	No	No	Yes	No	Yes	No	No	No	0
221	TBI	Male	36	No	No	No	No	2.58	1.05	131	2.46	124.76	No	Yes	No	No	No	Yes	No	No	Yes	No	No	No	0
222	TBI	Female	53	Yes	Yes	Yes	No	5.35	1.8	196	2.97	108.89	Yes	Yes	Yes	No	No	Yes	No	Yes	No	No	Yes	No	0
223	TBI	Male	7	No	No	No	No	4.15	1.06	198	3.92	186.79	No	Yes	No	No	No	No	Yes	Yes	Yes	No	No	No	0
224	TBI	Male	55	Yes	Yes	No	No	3.33	1.98	135	1.68	68.18	No	No	No	Yes	Yes	No	No	Yes	No	Yes	No	No	0
225	TBI	Male	26	No	Yes	No	Yes	2.31	1.25	306	1.85	244.8	No	Yes	No	No	Yes	No	No	Yes	Yes	No	No	No	0
226	TBI	Female	72	Yes	Yes	No	Yes	3.78	1.47	194	2.57	131.97	No	No	Yes	No	No	Yes	No	No	No	No	Yes	No	0
227	TBI	Female	37	Yes	No	No	No	3.23	1.9	158	1.7	83.16	No	Yes	No	No	Yes	No	No	No	Yes	No	No	No	0
228	TBI	Male	18	No	No	No	No	4.44	2.58	107	1.72	41.47	No	No	Yes	No	Yes	No	No	Yes	No	Yes	No	No	0
229	TBI	Female	20	No	No	No	No	2.79	1.73	250	1.61	144.51	No	No	Yes	No	Yes	No	No	No	No	Yes	No	No	0
230	TBI	Male	72	Yes	Yes	Yes	Yes	5.46	1.61	185	3.39	114.91	No	No	No	Yes	No	No	Yes	No	No	Yes	No	No	0
231	TBI	Female	20	No	No	No	No	3.49	1.92	129	1.82	67.19	No	Yes	No	No	Yes	No	No	No	Yes	No	No	No	0
232	TBI	Female	66	Yes	Yes	Yes	No	3.05	1.52	194	2.01	127.63	Yes	Yes	Yes	No	No	Yes	No	Yes	No	No	Yes	No	0
233	TBI	Female	81	Yes	No	Yes	No	3.74	1.62	199	2.31	122.84	No	No	Yes	No	No	Yes	No	Yes	No	No	Yes	No	0
234	TBI	Male	58	No	Yes	No	No	4.26	2.2	168	1.94	76.36	No	Yes	Yes	No	Yes	No	No	No	No	No	Yes	No	0
235	TBI	Female	53	Yes	Yes	Yes	No	3.33	1.68	124	1.98	73.81	No	No	Yes	No	Yes	No	No	No	No	Yes	No	No	0
236	TBI	Female	43	Yes	No	No	No	4.38	1.05	185	4.17	176.19	No	Yes	No	No	No	No	Yes	No	No	Yes	No	No	0
237	TBI	Female	52	Yes	No	Yes	Yes	3.41	1.77	124	1.93	70.06	No	No	Yes	No	No	Yes	No	No	Yes	No	No	No	0
238	TBI	Female	43	Yes	Yes	No	No	3.24	1.34	154	2.42	114.93	Yes	No	No	No	No	Yes	No	No	No	Yes	No	No	0
239	TBI	Male	45	Yes	No	Yes	No	3.75	1.62	165	2.31	101.85	Yes	No	No	No	No	Yes	No	No	No	Yes	No	No	0
240	TBI	Female	83	No	Yes	Yes	Yes	3.88	1.05	136	3.7	129.52	No	Yes	No	No	No	No	Yes	No	Yes	No	No	No	0
241	TBI	Female	22	Yes	No	No	No	5.93	1.19	232	4.98	194.96	Yes	Yes	Yes	No	No	No	Yes	No	No	No	Yes	No	0
242	TBI	Female	52	No	Yes	Yes	No	4.21	1.85	147	2.28	79.46	No	No	Yes	No	No	Yes	No	No	Yes	No	No	No	0
243	TBI	Female	63	Yes	No	Yes	No	2.89	0.85	133	3.4	156.47	No	No	Yes	No	No	No	Yes	Yes	No	Yes	No	No	0
244	TBI	Female	60	Yes	Yes	Yes	Yes	3.08	0.57	109	5.4	191.23	No	Yes	No	No	No	No	Yes	No	No	Yes	No	No	0
245	TBI	Female	39	Yes	No	No	No	2.94	1.49	131	1.97	87.92	Yes	No	No	No	No	Yes	No	No	No	Yes	No	No	0
246	TBI	Male	61	Yes	No	No	No	4.21	1.49	114	2.83	76.51	No	Yes	No	No	No	Yes	No	No	Yes	No	No	No	0
247	TBI	Male	60	Yes	Yes	Yes	No	3.54	1.39	193	2.55	138.85	No	No	Yes	No	No	Yes	No	No	No	Yes	No	No	0
248	TBI	Female	22	No	No	No	No	3.61	1	281	3.61	281	No	No	Yes	No	No	No	Yes	Yes	Yes	No	No	No	0
249	TBI	Female	29	Yes	No	No	No	4.21	1.39	146	3.03	105.04	No	No	Yes	No	No	No	Yes	Yes	No	Yes	No	No	0
250	TBI	Male	56	Yes	Yes	No	Yes	2.41	1.03	190	2.34	184.47	No	No	No	Yes	No	Yes	No	No	No	Yes	No	No	0
251	TBI	Female	50	Yes	No	Yes	Yes	5.84	1.84	114	3.17	61.96	No	No	No	No	No	No	Yes	No	No	Yes	No	No	0
252	TBI	Male	32	No	No	No	No	3.69	1.4	184	2.64	131.43	No	No	Yes	No	No	Yes	No	No	Yes	No	No	No	0
253	TBI	Male	55	Yes	Yes	No	No	3.27	1.5	199	2.18	132.67	Yes	No	No	No	No	Yes	No	No	No	Yes	No	No	0
254	TBI	Male	20	No	No	No	No	3.89	1.42	238	2.74	167.61	No	Yes	No	No	No	Yes	No	No	No	Yes	No	No	0
255	TBI	Female	27	No	No	No	No	4.99	0.94	127	5.31	135.11	Yes	No	No	No	No	No	Yes	No	Yes	No	No	No	0
256	TBI	Female	12	No	No	No	No	3.25	1.87	299	1.74	159.89	No	Yes	No	No	No	Yes	No	No	Yes	No	No	No	0
257	TBI	Male	26	No	No	No	No	2.69	1.19	150	2.26	126.05	Yes	No	No	No	No	Yes	No	No	No	Yes	No	No	0
258	TBI	Female	60	Yes	Yes	No	Yes	3.64	1.75	189	2.08	108	Yes	No	No	No	No	Yes	No	No	Yes	No	No	No	0
259	TBI	Male	49	Yes	Yes	No	No	3.04	0.98	158	3.1	161.22	No	Yes	No	No	No	No	Yes	No	No	Yes	No	No	0
260	TBI	Male	47	No	No	No	No	3.06	1.32	185	2.32	140.15	No	No	No	Yes	No	Yes	No	No	Yes	No	No	No	0
261	TBI	Female	60	No	No	Yes	No	4.81	1.69	100	2.85	59.17	Yes	Yes	Yes	No	No	Yes	No	Yes	No	No	Yes	No	0
262	TBI	Male	45	No	No	No	No	3.21	0.94	182	3.41	193.62	No	Yes	No	No	No	No	Yes	No	Yes	No	No	No	0
263	TBI	Female	42	No	No	No	No	4.04	1.76	184	2.3	104.55	Yes	No	No	No	No	Yes	No	No	Yes	No	No	No	0
264	TBI	Male	44	No	No	No	No	3.93	1.58	131	2.49	82.91	Yes	No	No	No	No	Yes	No	No	Yes	No	No	No	0
265	TBI	Female	44	No	No	No	No	3.94	1.65	104	2.39	63.03	No	No	No	No	No	Yes	No	No	No	Yes	No	No	0
266	TBI	Male	69	Yes	Yes	No	Yes	3.33	1.05	130	3.17	123.81	No	Yes	No	No	No	No	Yes	No	Yes	No	No	No	0
267	TBI	Female	50	Yes	Yes	Yes	No	4.45	1.4	173	3.18	123.57	No	Yes	No	No	No	No	Yes	No	No	Yes	No	No	0
268	TBI	Male	48	Yes	Yes	No	No	3.33	1.08	156	3.08	144.44	No	No	No	Yes	No	No	Yes	Yes	No	No	Yes	No	0
269	TBI	Male	47	No	No	No	No	3.76	2.04	141	1.84	69.12	Yes	No	No	No	No	Yes	No	No	Yes	No	No	No	0
270	TBI	Female	33	No	No	No	No	4.51	1.47	132	3.07	89.8	No	No	Yes	No	No	No	Yes	No	Yes	No	No	No	0
271	TBI	Male	65	No	No	Yes	No	3.37	0.94	174	3.59	185.11	No	No	Yes	No	No	No	Yes	Yes	No	No	Yes	No	0
272	TBI	Female	56	No	No	No	No	4.93	1.3	126	3.79	96.92	Yes	No	No	No	No	No	Yes	No	No	No	Yes	No	0
273	TBI	Male	63	No	No	No	No	3.31	1.31	194	2.53	148.09	Yes	No	No	No	No	Yes	No	No	Yes	No	No	No	0
274	TBI	Female	58	No	No	Yes	No	5.99	0.94	188	6.37	200	No	Yes	No	No	No	No	Yes	No	Yes	No	No	No	0
275	TBI	Female	30	No	No	No	No	3.28	1.72	170	1.91	98.84	Yes	No	No	No	No	Yes	No	No	No	Yes	No	No	0
276	TBI	Male	34	No	No	No	No	5.14	0.96	108	5.35	112.5	Yes	No	No	No	No	No	Yes	No	Yes	No	No	No	0
277	TBI	Male	53	Yes	Yes	No	No	3.66	1.5	271	2.44	180.67	No	Yes	No	No	No	Yes	No	No	Yes	No	No	No	0
278	TBI	Male	47	Yes	Yes	No	No	3.47	1.34	127	2.59	94.78	Yes	No	No	No	No	Yes	No	No	No	Yes	No	No	0
279	TBI	Female	57	No	No	No	No	5.61	1.39	108	4.04	77.7	No	Yes	No	No	No	No	Yes	No	Yes	No	No	No	0
280	TBI	Male	59	No	No	No	No	3.45	0.97	106	3.56	109.28	No	Yes	No	No	No	No	Yes	No	Yes	No	No	No	0
281	TBI	Male	48	No	No	Yes	No	3.22	1.54	105	2.09	68.18	No	No	Yes	No	No	Yes	No	No	No	No	Yes	No	0
282	TBI	Female	38	No	No	No	No	4.15	1.11	148	3.74	133.33	No	No	No	Yes	No	No	Yes	No	Yes	No	No	No	0
283	TBI	Male	58	Yes	Yes	Yes	Yes	5.66	1.28	145	4.42	113.28	Yes	No	No	No	No	No	Yes	No	Yes	No	No	No	0
284	TBI	Male	29	No	No	No	No	3.5	1.69	194	2.07	114.79	Yes	No	No	No	No	Yes	No	No	No	Yes	No	No	0
285	TBI	Male	29	No	No	No	No	3.65	0.94	137	3.88	145.74	Yes	No	No	No	No	No	Yes	No	No	No	Yes	No	0
286	TBI	Female	26	No	No	No	No	3.94	2.28	256	1.73	112.28	Yes	No	No	No	Yes	No	No	No	No	No	Yes	No	0
287	TBI	Male	49	No	No	No	No	3.33	0.84	106	3.96	126.19	No	No	No	Yes	No	No	Yes	Yes	Yes	No	No	No	0
288	TBI	Male	63	No	No	Yes	No	5.84	1.71	128	3.42	74.85	No	No	Yes	No	No	No	Yes	No	Yes	No	No	No	0
289	Epilepsy of unknown origin	Female	49	No	No	Yes	No	3.26	1.56	211	2.09	135.26	No	No	No	No	No	No	No	No	No	No	No	Yes	0
290	Epilepsy of unknown origin	Male	63	Yes	Yes	Yes	Yes	3.65	1.73	234	2.11	135.26	No	No	No	No	No	No	No	No	No	No	No	Yes	1
291	Epilepsy of unknown origin	Female	59	No	No	Yes	No	3.86	2.29	191	1.69	83.41	No	No	No	No	No	No	No	No	No	No	No	No	0
292	Epilepsy of unknown origin	Male	55	Yes	Yes	Yes	Yes	3.85	2.28	247	1.69	108.33	No	No	No	No	No	No	No	No	No	No	No	Yes	1
293	Epilepsy of unknown origin	Male	66	Yes	Yes	Yes	Yes	3.97	1.92	134	2.07	69.79	No	No	No	No	No	No	No	No	No	No	No	No	0
294	Epilepsy of unknown origin	Male	45	Yes	Yes	No	No	2.97	1.42	164	2.09	115.49	No	No	No	No	No	No	No	No	No	No	No	Yes	1
295	Epilepsy of unknown origin	Female	26	No	No	No	No	3.64	1.63	181	2.23	111.04	No	No	No	No	No	No	No	No	No	No	No	Yes	1
296	Epilepsy of unknown origin	Male	64	Yes	No	Yes	No	2.54	2.03	234	1.25	115.27	No	No	No	No	No	No	No	No	No	No	No	Yes	1
297	Epilepsy of unknown origin	Female	22	No	No	No	No	3.34	1.22	153	2.74	125.41	No	No	No	No	No	No	No	No	No	No	No	No	1
298	Epilepsy of unknown origin	Male	28	Yes	Yes	No	No	3.33	1.81	186	1.84	102.76	No	No	No	No	No	No	No	No	No	No	No	Yes	2
299	Epilepsy of unknown origin	Male	21	No	No	No	No	4.29	2.45	289	1.75	117.96	No	No	No	No	No	No	No	No	No	No	No	No	0
300	Epilepsy of unknown origin	Female	72	Yes	Yes	No	No	3.42	1.85	194	1.85	104.86	No	No	No	No	No	No	No	No	No	No	No	No	0
301	Epilepsy of unknown origin	Female	30	No	No	No	No	3.53	1.29	227	2.74	175.97	No	No	No	No	No	No	No	No	No	No	No	No	2
302	Epilepsy of unknown origin	Female	38	No	No	No	No	5.31	1.75	196	3.03	112	No	No	No	No	No	No	No	No	No	No	No	No	0
303	Epilepsy of unknown origin	Male	44	Yes	Yes	No	No	3.62	1.84	191	1.97	103.8	No	No	No	No	No	No	No	No	No	No	No	No	0
304	Epilepsy of unknown origin	Female	49	Yes	Yes	No	No	5.25	1.21	198	4.34	163.64	No	No	No	No	No	No	No	No	No	No	No	Yes	2
305	Epilepsy of unknown origin	Male	54	Yes	No	No	Yes	4.81	1.71	200	2.81	116.96	No	No	No	No	No	No	No	No	No	No	No	No	1
306	Epilepsy of unknown origin	Female	55	Yes	Yes	Yes	No	7.93	2.01	214	3.95	106.47	No	No	No	No	No	No	No	No	No	No	No	Yes	1
307	Epilepsy of unknown origin	Female	30	No	No	No	No	3.44	1.87	197	1.84	105.35	No	No	No	No	No	No	No	No	No	No	No	No	0
308	Epilepsy of unknown origin	Female	45	No	Yes	No	No	4.21	2.6	183	1.62	70.38	No	No	No	No	No	No	No	No	No	No	No	Yes	2
309	Epilepsy of unknown origin	Female	30	No	No	No	No	5.38	1.89	257	2.85	135.98	No	No	No	No	No	No	No	No	No	No	No	Yes	1
310	Epilepsy of unknown origin	Female	22	No	No	No	No	2.42	0.93	102	2.6	109.68	No	No	No	No	No	No	No	No	No	No	No	Yes	2
311	Epilepsy of unknown origin	Female	61	Yes	Yes	No	Yes	4.57	1.37	142	3.34	103.65	No	No	No	No	No	No	No	No	No	No	No	No	1
312	Epilepsy of unknown origin	Male	15	No	No	No	No	5.31	1.44	192	3.69	133.33	No	No	No	No	No	No	No	No	No	No	No	Yes	2
313	Epilepsy of unknown origin	Male	12	No	No	No	No	4.07	1.98	279	2.06	140.91	No	No	No	No	No	No	No	No	No	No	No	No	1
314	Epilepsy of unknown origin	Male	39	Yes	Yes	Yes	No	4.39	1.91	232	2.3	121.47	No	No	No	No	No	No	No	No	No	No	No	Yes	1
315	Epilepsy of unknown origin	Male	30	Yes	Yes	No	No	4.2	1.76	241	2.39	136.93	No	No	No	No	No	No	No	No	No	No	No	Yes	1
316	Epilepsy of unknown origin	Female	23	No	No	No	No	3.61	1.59	154	2.27	96.86	No	No	No	No	No	No	No	No	No	No	No	Yes	1
317	Epilepsy of unknown origin	Female	58	No	No	Yes	Yes	3.37	1.61	182	2.09	113.04	No	No	No	No	No	No	No	No	No	No	No	No	0
318	Epilepsy of unknown origin	Male	39	Yes	No	No	No	4.63	1.7	221	2.72	130	No	No	No	No	No	No	No	No	No	No	No	No	1
319	Epilepsy of unknown origin	Female	34	No	No	No	No	4.31	2.13	157	2.02	73.71	No	No	No	No	No	No	No	No	No	No	No	Yes	1
320	Epilepsy of unknown origin	Male	68	Yes	No	Yes	No	3.58	2.08	214	1.72	102.88	No	No	No	No	No	No	No	No	No	No	No	No	0
321	Epilepsy of unknown origin	Male	66	Yes	No	No	Yes	4.48	2.02	223	2.22	110.4	No	No	No	No	No	No	No	No	No	No	No	Yes	1
322	Epilepsy of unknown origin	Male	47	No	No	No	No	4.69	2.27	283	2.07	124.67	No	No	No	No	No	No	No	No	No	No	No	No	1
323	Epilepsy of unknown origin	Male	42	No	No	No	No	4.49	2.1	280	2.14	133.33	No	No	No	No	No	No	No	No	No	No	No	Yes	2
324	Epilepsy of unknown origin	Male	24	No	No	No	No	5.23	1.85	193	2.83	104.32	No	No	No	No	No	No	No	No	No	No	No	No	1
325	Epilepsy of unknown origin	Female	16	No	No	No	No	3.52	1.34	219	2.63	163.43	No	No	No	No	No	No	No	No	No	No	No	Yes	1
326	Epilepsy of unknown origin	Female	27	No	No	No	No	4.06	2.08	173	1.95	83.17	No	No	No	No	No	No	No	No	No	No	No	No	2
327	Epilepsy of unknown origin	Female	57	No	No	No	No	2.28	1.02	109	2.24	106.86	No	No	No	No	No	No	No	No	No	No	No	No	1
328	Epilepsy of unknown origin	Male	40	Yes	Yes	Yes	No	5.06	1.39	140	3.64	100.72	No	No	No	No	No	No	No	No	No	No	No	Yes	2
329	Epilepsy of unknown origin	Female	48	No	No	Yes	No	4.02	1.58	215	2.54	136.08	No	No	No	No	No	No	No	No	No	No	No	No	1
330	Epilepsy of unknown origin	Male	16	No	No	No	No	3.69	1.6	154	2.31	96.25	No	No	No	No	No	No	No	No	No	No	No	Yes	1
331	Epilepsy of unknown origin	Male	21	No	No	No	No	3.52	1.36	206	2.59	151.47	No	No	No	No	No	No	No	No	No	No	No	Yes	1
332	Epilepsy of unknown origin	Male	54	Yes	Yes	No	No	5.76	1.97	197	2.92	100	No	No	No	No	No	No	No	No	No	No	No	Yes	1
333	Epilepsy of unknown origin	Male	32	Yes	Yes	No	No	5.47	2.66	154	2.06	57.89	No	No	No	No	No	No	No	No	No	No	No	Yes	1
334	Epilepsy of unknown origin	Female	23	No	No	No	No	3.83	1.33	150	2.88	112.78	No	No	No	No	No	No	No	No	No	No	No	No	1
335	Epilepsy of unknown origin	Female	31	No	No	No	No	4.35	1.22	143	3.57	117.21	No	No	No	No	No	No	No	No	No	No	No	No	2
336	Epilepsy of unknown origin	Female	22	No	No	No	No	3.63	1.29	149	2.81	115.5	No	No	No	No	No	No	No	No	No	No	No	Yes	2
337	Epilepsy of unknown origin	Male	68	Yes	Yes	Yes	Yes	5.23	1.58	146	3.31	92.41	No	No	No	No	No	No	No	No	No	No	No	Yes	2
338	Epilepsy of unknown origin	Male	67	Yes	Yes	Yes	Yes	2.3	0.93	164	2.47	176.34	No	No	No	No	No	No	No	No	No	No	No	Yes	1
339	Epilepsy of unknown origin	Male	16	No	No	No	No	3.69	1.57	136	2.35	86.62	No	No	No	No	No	No	No	No	No	No	No	Yes	1
340	Epilepsy of unknown origin	Male	56	Yes	Yes	No	Yes	3.03	1.25	113	2.42	90.4	No	No	No	No	No	No	No	No	No	No	No	Yes	0
341	Epilepsy of unknown origin	Male	55	Yes	Yes	No	No	3.02	1.47	202	2.05	137.41	No	No	No	No	No	No	No	No	No	No	No	Yes	0
342	Epilepsy of unknown origin	Male	64	Yes	Yes	No	Yes	3.06	0.96	154	3.19	160.42	No	No	No	No	No	No	No	No	No	No	No	Yes	1
343	Epilepsy of unknown origin	Male	54	No	Yes	No	Yes	4.87	1.35	151	3.61	111.85	No	No	No	No	No	No	No	No	No	No	No	Yes	0
344	Epilepsy of unknown origin	Male	54	No	Yes	No	No	5.24	2.2	297	2.38	135	No	No	No	No	No	No	No	No	No	No	No	Yes	2
345	Epilepsy of unknown origin	Female	13	No	No	No	No	3.99	1.17	187	3.41	159.83	No	No	No	No	No	No	No	No	No	No	No	Yes	1
346	Epilepsy of unknown origin	Male	46	Yes	No	Yes	No	5.42	2.04	173	2.66	84.8	No	No	No	No	No	No	No	No	No	No	No	Yes	1
347	Epilepsy of unknown origin	Female	49	Yes	No	No	No	3.32	1.58	254	2.1	160.76	No	No	No	No	No	No	No	No	No	No	No	Yes	1
348	Epilepsy of unknown origin	Female	43	No	No	No	No	5.51	3.27	383	1.69	117.13	No	No	No	No	No	No	No	No	No	No	No	Yes	1
349	Epilepsy of unknown origin	Female	22	No	No	No	No	3.82	1.85	217	2.06	117.3	No	No	No	No	No	No	No	No	No	No	No	No	3
350	Epilepsy of unknown origin	Female	42	No	No	No	No	3.36	1.23	147	2.73	119.51	No	No	No	No	No	No	No	No	No	No	No	No	1
351	Epilepsy of unknown origin	Male	72	Yes	No	Yes	No	3.93	1.46	250	2.69	171.23	No	No	No	No	No	No	No	No	No	No	No	Yes	0
352	Epilepsy of unknown origin	Female	32	No	No	No	No	3.65	1.29	194	2.83	150.39	No	No	No	No	No	No	No	No	No	No	No	Yes	2
353	Epilepsy of unknown origin	Male	69	Yes	No	Yes	Yes	4.75	1.59	191	2.99	120.13	No	No	No	No	No	No	No	No	No	No	No	No	1
354	Epilepsy of unknown origin	Male	45	No	No	No	No	5.58	2.33	233	2.39	100	No	No	No	No	No	No	No	No	No	No	No	No	1
355	Epilepsy of unknown origin	Female	59	No	Yes	Yes	Yes	4.36	1.24	114	3.52	91.94	No	No	No	No	No	No	No	No	No	No	No	Yes	1
356	Epilepsy of unknown origin	Male	26	Yes	No	No	No	3.86	1.06	123	3.64	116.04	No	No	No	No	No	No	No	No	No	No	No	Yes	1
357	Epilepsy of unknown origin	Female	55	Yes	No	No	No	4.15	1.61	180	2.58	111.8	No	No	No	No	No	No	No	No	No	No	No	Yes	1
358	Epilepsy of unknown origin	Male	16	No	No	No	No	5.04	1.81	198	2.78	109.39	No	No	No	No	No	No	No	No	No	No	No	Yes	1
359	Epilepsy of unknown origin	Male	66	Yes	Yes	Yes	No	4.35	1.7	157	2.56	92.35	No	No	No	No	No	No	No	No	No	No	No	Yes	2
360	Epilepsy of unknown origin	Male	57	Yes	Yes	Yes	No	5.32	1.46	223	3.64	152.74	No	No	No	No	No	No	No	No	No	No	No	No	1
361	Epilepsy of unknown origin	Male	29	No	Yes	No	Yes	5.77	1.93	262	2.99	135.75	No	No	No	No	No	No	No	No	No	No	No	Yes	2
362	Epilepsy of unknown origin	Male	56	Yes	Yes	No	No	5.31	2.91	341	1.82	117.18	No	No	No	No	No	No	No	No	No	No	No	Yes	1
363	Epilepsy of unknown origin	Female	33	No	No	No	No	5.88	1.92	276	3.06	143.75	No	No	No	No	No	No	No	No	No	No	No	Yes	1
364	Epilepsy of unknown origin	Male	46	Yes	Yes	No	No	4.2	1.89	258	2.22	136.51	No	No	No	No	No	No	No	No	No	No	No	Yes	1
365	Epilepsy of unknown origin	Female	14	No	No	No	No	4.22	1.35	152	3.13	112.59	No	No	No	No	No	No	No	No	No	No	No	No	3
366	Epilepsy of unknown origin	Female	29	No	No	No	No	5.14	1.88	291	2.73	154.79	No	No	No	No	No	No	No	No	No	No	No	Yes	3
367	Epilepsy of unknown origin	Male	71	Yes	No	Yes	No	4.69	1.73	109	2.71	63.01	No	No	No	No	No	No	No	No	No	No	No	Yes	1
368	Epilepsy of unknown origin	Female	29	No	No	No	No	4.25	1.57	174	2.71	110.83	No	No	No	No	No	No	No	No	No	No	No	Yes	2
369	Epilepsy of unknown origin	Male	47	Yes	No	No	Yes	5.41	2.22	274	2.44	123.42	No	No	No	No	No	No	No	No	No	No	No	Yes	1
370	Epilepsy of unknown origin	Female	69	No	No	No	No	6.4	1.74	163	3.68	93.68	No	No	No	No	No	No	No	No	No	No	No	Yes	1
371	Epilepsy of unknown origin	Male	34	Yes	No	No	No	5.37	1.77	194	3.03	109.6	No	No	No	No	No	No	No	No	No	No	No	Yes	1
372	Epilepsy of unknown origin	Male	42	Yes	Yes	No	No	5.88	2.87	297	2.05	103.48	No	No	No	No	No	No	No	No	No	No	No	Yes	1
373	Epilepsy of unknown origin	Male	44	Yes	Yes	No	No	4.92	2.26	307	2.18	135.84	No	No	No	No	No	No	No	No	No	No	No	Yes	1
374	Epilepsy of unknown origin	Female	24	No	No	No	No	6.54	1.46	201	4.48	137.67	No	No	No	No	No	No	No	No	No	No	No	Yes	2
375	Epilepsy of unknown origin	Female	73	No	No	No	Yes	5.96	1.56	198	3.82	126.92	No	No	No	No	No	No	No	No	No	No	No	No	1
376	Epilepsy of unknown origin	Male	70	Yes	Yes	Yes	No	5.39	1.19	158	4.53	132.77	No	No	No	No	No	No	No	No	No	No	No	Yes	1
377	Epilepsy of unknown origin	Female	31	No	No	No	No	6.84	2.33	124	2.94	53.22	No	No	No	No	No	No	No	No	No	No	No	No	1
378	Epilepsy of unknown origin	Female	54	No	No	No	No	5.04	1	168	5.04	168	No	No	No	No	No	No	No	No	No	No	No	No	2
379	Epilepsy of unknown origin	Male	58	Yes	Yes	Yes	No	2	0.42	96	4.76	228.57	No	No	No	No	No	No	No	No	No	No	No	No	1
380	Epilepsy of unknown origin	Male	12	No	Yes	No	No	4.13	1.5	183	2.75	122	No	No	No	No	No	No	No	No	No	No	No	No	1
381	Epilepsy of unknown origin	Male	45	Yes	Yes	No	No	5.81	2.11	105	2.75	49.76	No	No	No	No	No	No	No	No	No	No	No	Yes	2
382	Epilepsy of unknown origin	Female	27	No	No	No	No	6.38	2.11	268	3.02	127.01	No	No	No	No	No	No	No	No	No	No	No	No	1
383	Epilepsy of unknown origin	Male	74	Yes	Yes	No	Yes	4.56	1.86	187	2.45	100.54	No	No	No	No	No	No	No	No	No	No	No	Yes	1
384	Epilepsy of unknown origin	Male	37	Yes	No	No	No	2.3	1.21	208	1.9	171.9	No	No	No	No	No	No	No	No	No	No	No	Yes	1
385	Epilepsy of unknown origin	Male	12	No	No	No	No	6.49	2.27	278	2.86	122.47	No	No	No	No	No	No	No	No	No	No	No	No	1
386	Epilepsy of unknown origin	Male	22	No	No	No	No	5.05	2.88	303	1.75	105.21	No	No	No	No	No	No	No	No	No	No	No	Yes	3
387	Epilepsy of unknown origin	Male	21	No	No	No	No	5.23	2.44	247	2.14	101.23	No	No	No	No	No	No	No	No	No	No	No	Yes	0
388	Epilepsy of unknown origin	Female	14	No	No	No	No	6.78	2.21	286	3.07	129.41	No	No	No	No	No	No	No	No	No	No	No	No	1
389	Epilepsy of unknown origin	Female	52	No	No	No	No	3.22	1.46	225	2.21	154.11	No	No	No	No	No	No	No	No	No	No	No	Yes	1
390	Epilepsy of unknown origin	Female	45	No	No	No	No	4.92	1.69	304	2.91	179.88	No	No	No	No	No	No	No	No	No	No	No	No	1
391	Epilepsy of unknown origin	Male	56	Yes	Yes	Yes		6.92	1.39	205	4.98	147.48	No	No	No	No	No	No	No	No	No	No	No	Yes	1
392	Epilepsy of unknown origin	Female	59	No	No	No	No	6.43	2.29	171	2.81	74.67	No	No	No	No	No	No	No	No	No	No	No	No	1
393	Epilepsy of unknown origin	Female	63	No	No	Yes	No	6.1	1.23	188	4.96	152.85	No	No	No	No	No	No	No	No	No	No	No	No	1
394	Epilepsy of unknown origin	Male	66	Yes	Yes	No	Yes	5.3	2.72	290	1.95	106.62	No	No	No	No	No	No	No	No	No	No	No	Yes	1
395	Epilepsy of unknown origin	Male	46	Yes	No	No	No	4.03	1.15	179	3.5	155.65	No	No	No	No	No	No	No	No	No	No	No	Yes	1
396	Epilepsy of unknown origin	Female	34	No	No	No	No	5.42	2.62	271	2.07	103.44	No	No	No	No	No	No	No	No	No	No	No	Yes	2
397	Epilepsy of unknown origin	Male	41	No	No	No	No	6.56	1.74	204	3.77	117.24	No	No	No	No	No	No	No	No	No	No	No	Yes	1
398	Epilepsy of unknown origin	Male	21	No	No	No	No	2.88	1.37	166	2.1	121.17	No	No	No	No	No	No	No	No	No	No	No	No	1
399	Epilepsy of unknown origin	Female	45	No	No	Yes	No	4.1	1.19	223	3.45	187.39	No	No	No	No	No	No	No	No	No	No	No	No	2
400	Epilepsy of unknown origin	Male	13	No	No	No	No	6.55	1.32	136	4.96	103.03	No	No	No	No	No	No	No	No	No	No	No	Yes	1
401	Epilepsy of unknown origin	Male	58	Yes	Yes	Yes	Yes	6.06	1.21	251	5.01	207.44	No	No	No	No	No	No	No	No	No	No	No	No	1
402	Epilepsy of unknown origin	Female	23	No	No	No	No	5.89	1.96	271	3.01	138.27	No	No	No	No	No	No	No	No	No	No	No	Yes	1
403	Epilepsy of unknown origin	Male	16	Yes	No	No	No	5.98	2.18	236	2.74	108.26	No	No	No	No	No	No	No	No	No	No	No	Yes	2
404	Epilepsy of unknown origin	Female	23	No	No	No	No	6.5	1.47	228	4.42	155.1	No	No	No	No	No	No	No	No	No	No	No	No	2
405	Epilepsy of unknown origin	Male	26	No	No	No	No	5.28	1.25	180	4.22	144	No	No	No	No	No	No	No	No	No	No	No	Yes	1
406	Epilepsy of unknown origin	Male	39	Yes	No	No	No	6.88	1.52	168	4.53	110.53	No	No	No	No	No	No	No	No	No	No	No	Yes	1
407	Epilepsy of unknown origin	Male	36	Yes	No	No	No	5.2	1.57	120	3.31	76.43	No	No	No	No	No	No	No	No	No	No	No	Yes	1
408	Epilepsy of unknown origin	Male	32	Yes	No	No	No	5.9	2.61	226	2.26	86.59	No	No	No	No	No	No	No	No	No	No	No	Yes	1
409	Epilepsy of unknown origin	Female	31	Yes	No	No	No	5.73	1.66	146	3.45	87.95	No	No	No	No	No	No	No	No	No	No	No	No	2
410	Epilepsy of unknown origin	Female	28	No	No	No	No	4.54	2.19	325	2.07	148.4	No	No	No	No	No	No	No	No	No	No	No	Yes	2
411	Epilepsy of unknown origin	Female	58	No	No	Yes	No	4.63	1.68	123	2.76	73.21	No	No	No	No	No	No	No	No	No	No	No	Yes	1
412	Epilepsy of unknown origin	Male	50	Yes	No	No	No	5.16	2.54	181	2.03	71.26	No	No	No	No	No	No	No	No	No	No	No	No	1
413	Epilepsy of unknown origin	Female	44	No	No	No	No	3.39	1.32	111	2.57	84.09	No	No	No	No	No	No	No	No	No	No	No	Yes	1
414	Epilepsy of unknown origin	Male	27	Yes	No	No	No	4.94	1.33	280	3.71	210.53	No	No	No	No	No	No	No	No	No	No	No	Yes	1
415	Epilepsy of unknown origin	Male	41	Yes	Yes	No	No	3.72	1.15	194	3.23	168.7	No	No	No	No	No	No	No	No	No	No	No	Yes	1
416	Epilepsy of unknown origin	Female	25	No	No	No	No	4.34	2.22	287	1.95	129.28	No	No	No	No	No	No	No	No	No	No	No	Yes	1
417	Epilepsy of unknown origin	Female	28	No	Yes	No	No	2.59	1.8	271	1.44	150.56	No	No	No	No	No	No	No	No	No	No	No	No	2
418	Epilepsy of unknown origin	Female	37	Yes	No	No	No	2.3	1.06	193	2.17	182.08	No	No	No	No	No	No	No	No	No	No	No	Yes	2
419	Epilepsy of unknown origin	Male	21	No	No	No	No	3.26	1.81	246	1.8	135.91	No	No	No	No	No	No	No	No	No	No	No	No	1
420	Epilepsy of unknown origin	Male	56	No	No	Yes	No	3.33	1.23	198	2.71	160.98	No	No	No	No	No	No	No	No	No	No	No	Yes	0
421	Epilepsy of unknown origin	Female	70	No	No	Yes	Yes	2.47	1.93	304	1.28	157.51	No	No	No	No	No	No	No	No	No	No	No	No	1
422	Epilepsy of unknown origin	Male	29	No	Yes	No	No	5.2	1.93	258	2.69	133.68	No	No	No	No	No	No	No	No	No	No	No	Yes	2
423	Epilepsy of unknown origin	Male	39	Yes	No	No	No	3.07	1.55	224	1.98	144.52	No	No	No	No	No	No	No	No	No	No	No	Yes	1
424	Epilepsy of unknown origin	Male	46	Yes	No	No	No	2.64	1.09	129	2.42	118.35	No	No	No	No	No	No	No	No	No	No	No	No	1
425	Epilepsy of unknown origin	Male	60	Yes	No	No	Yes	2.38	1.48	258	1.61	174.32	No	No	No	No	No	No	No	No	No	No	No	Yes	1
426	Epilepsy of unknown origin	Female	56	No	No	No	No	2.83	2.21	320	1.28	144.8	No	No	No	No	No	No	No	No	No	No	No	Yes	1
427	Epilepsy of unknown origin	Female	50	No	No	No	No	4.73	1.44	234	3.28	162.5	No	No	No	No	No	No	No	No	No	No	No	Yes	1
428	Epilepsy of unknown origin	Female	38	No	No	No	No	3.46	1.62	178	2.14	109.88	No	No	No	No	No	No	No	No	No	No	No	No	1
429	Epilepsy of unknown origin	Female	67	No	No	No	No	3.01	2.68	273	1.12	101.87	No	No	No	No	No	No	No	No	No	No	No	Yes	1
430	Epilepsy of unknown origin	Male	15	No	No	No	No	7.17	1.88	281	3.81	149.47	No	No	No	No	No	No	No	No	No	No	No	Yes	2
431	Control	Male	57	Yes	No	No	No	4.56	2.56	261	1.78	101.95	No	No	No	No	No	No	No	No	No	No	No	No	0
432	Control	Male	44	Yes	Yes	No	No	3.73	1.73	287	2.16	165.9	No	No	No	No	No	No	No	No	No	No	No	No	0
433	Control	Male	51	Yes	Yes	No	No	3.69	2.69	280	1.37	104.09	No	No	No	No	No	No	No	No	No	No	No	No	0
434	Control	Female	45	No	No	No	No	3.18	2.18	296	1.46	135.78	No	No	No	No	No	No	No	No	No	No	No	No	0
435	Control	Male	45	Yes	Yes	No	No	2.91	1.91	208	1.52	108.9	No	No	No	No	No	No	No	No	No	No	No	No	0
436	Control	Male	42	Yes	No	No	No	3.41	2.41	273	1.41	113.28	No	No	No	No	No	No	No	No	No	No	No	No	0
437	Control	Male	70	Yes	Yes	No	No	3.63	2.63	296	1.38	112.55	No	No	No	No	No	No	No	No	No	No	No	No	0
438	Control	Female	51	No	No	No	No	3.03	1.03	260	2.94	252.43	No	No	No	No	No	No	No	No	No	No	No	No	0
439	Control	Male	12	No	No	No	No	3.11	2.11	276	1.47	130.81	No	No	No	No	No	No	No	No	No	No	No	No	0
440	Control	Female	59	No	No	No	No	3.01	2.01	208	1.5	103.48	No	No	No	No	No	No	No	No	No	No	No	No	0
441	Control	Male	70	Yes	Yes	No	No	3.45	2.45	249	1.41	101.63	No	No	No	No	No	No	No	No	No	No	No	No	0
442	Control	Female	4	No	No	No	No	3.85	1.85	281	2.08	151.89	No	No	No	No	No	No	No	No	No	No	No	No	0
443	Control	Male	39	Yes	No	No	No	3.19	2.19	287	1.46	131.05	No	No	No	No	No	No	No	No	No	No	No	No	0
444	Control	Female	50	No	No	No	No	3.75	1.75	209	2.14	119.43	No	No	No	No	No	No	No	No	No	No	No	No	0
445	Control	Male	44	Yes	No	No	No	3.84	2.84	296	1.35	104.23	No	No	No	No	No	No	No	No	No	No	No	No	0
446	Control	Female	45	No	No	No	No	3.11	2.11	246	1.47	116.59	No	No	No	No	No	No	No	No	No	No	No	No	0
447	Control	Male	57	Yes	No	No	No	3.71	1.71	224	2.17	130.99	No	No	No	No	No	No	No	No	No	No	No	No	0
448	Control	Male	51	Yes	Yes	No	No	3.01	1.01	204	2.98	201.98	No	No	No	No	No	No	No	No	No	No	No	No	0
449	Control	Female	62	No	No	No	No	3.87	2.87	298	1.35	103.83	No	No	No	No	No	No	No	No	No	No	No	No	0
450	Control	Male	53	Yes	Yes	No	No	3.6	2.6	289	1.38	111.15	No	No	No	No	No	No	No	No	No	No	No	No	0
451	Control	Male	48	Yes	Yes	No	No	3.89	1.89	298	2.06	157.67	No	No	No	No	No	No	No	No	No	No	No	No	0
452	Control	Female	6	No	No	No	No	2.93	1.93	264	1.52	136.79	No	No	No	No	No	No	No	No	No	No	No	No	0
453	Control	Female	43	No	No	No	No	3.37	2.37	267	1.42	112.66	No	No	No	No	No	No	No	No	No	No	No	No	0
454	Control	Female	7	No	No	No	No	3.44	1.44	248	2.39	172.22	No	No	No	No	No	No	No	No	No	No	No	No	0
455	Control	Male	51	Yes	Yes	No	No	3.98	1.98	274	2.01	138.38	No	No	No	No	No	No	No	No	No	No	No	No	0
456	Control	Female	67	No	No	No	No	3.91	1.91	218	2.05	114.14	No	No	No	No	No	No	No	No	No	No	No	No	0
457	Control	Male	44	Yes	Yes	No	No	3.76	2.76	291	1.36	105.43	No	No	No	No	No	No	No	No	No	No	No	No	0
458	Control	Male	58	Yes	Yes	No	No	3.59	2.59	248	1.39	95.75	No	No	No	No	No	No	No	No	No	No	No	No	0
459	Control	Male	28	Yes	No	No	No	3.61	2.61	274	1.38	104.98	No	No	No	No	No	No	No	No	No	No	No	No	0
460	Control	Female	68	No	No	No	No	3.7	2.7	279	1.37	103.33	No	No	No	No	No	No	No	No	No	No	No	No	0
461	Control	Male	23	No	No	No	No	3.13	1.13	254	2.77	224.78	No	No	No	No	No	No	No	No	No	No	No	No	0
462	Control	Male	44	Yes	No	No	No	3.08	2.08	265	1.48	127.4	No	No	No	No	No	No	No	No	No	No	No	No	0
463	Control	Male	48	Yes	No	No	No	3.01	2.01	247	1.5	122.89	No	No	No	No	No	No	No	No	No	No	No	No	0
464	Control	Male	21	No	No	No	No	3.17	2.17	276	1.46	127.19	No	No	No	No	No	No	No	No	No	No	No	No	0
465	Control	Male	60	Yes	Yes	No	No	3.1	2.1	226	1.48	107.62	No	No	No	No	No	No	No	No	No	No	No	No	0
466	Control	Male	53	Yes	Yes	No	No	3.85	2.85	293	1.35	102.81	No	No	No	No	No	No	No	No	No	No	No	No	0
467	Control	Male	48	Yes	Yes	No	No	3.34	1.34	287	2.49	214.18	No	No	No	No	No	No	No	No	No	No	No	No	0
468	Control	Female	33	No	No	No	No	3.08	1.08	234	2.85	216.67	No	No	No	No	No	No	No	No	No	No	No	No	0
469	Control	Female	25	No	No	No	No	3.01	2.01	277	1.5	137.81	No	No	No	No	No	No	No	No	No	No	No	No	0
470	Control	Male	55	Yes	No	No	No	3.39	2.39	293	1.42	122.59	No	No	No	No	No	No	No	No	No	No	No	No	0
471	Control	Female	35	No	No	No	No	3.58	1.58	280	2.27	177.22	No	No	No	No	No	No	No	No	No	No	No	No	0
472	Control	Male	36	Yes	No	No	No	3.6	2.6	297	1.38	114.23	No	No	No	No	No	No	No	No	No	No	No	No	0
473	Control	Female	43	Yes	No	No	No	3.36	2.36	274	1.42	116.1	No	No	No	No	No	No	No	No	No	No	No	No	0
474	Control	Female	38	No	No	No	No	3.97	1.97	209	2.02	106.09	No	No	No	No	No	No	No	No	No	No	No	No	0
475	Control	Female	69	No	No	No	No	3.66	1.66	201	2.2	121.08	No	No	No	No	No	No	No	No	No	No	No	No	0
476	Control	Male	54	Yes	No	No	No	3.33	2.33	259	1.43	111.16	No	No	No	No	No	No	No	No	No	No	No	No	0
477	Control	Male	66	No	No	No	No	3.11	2.11	276	1.47	130.81	No	No	No	No	No	No	No	No	No	No	No	No	0
478	Control	Female	21	No	No	No	No	3.19	2.19	256	1.46	116.89	No	No	No	No	No	No	No	No	No	No	No	No	0
479	Control	Male	50	Yes	Yes	No	No	3.58	2.58	264	1.39	102.33	No	No	No	No	No	No	No	No	No	No	No	No	0
480	Control	Male	43	Yes	Yes	No	No	2.93	1.93	244	1.52	126.42	No	No	No	No	No	No	No	No	No	No	No	No	0
481	Control	Female	6	No	No	No	No	3.57	2.57	279	1.39	108.56	No	No	No	No	No	No	No	No	No	No	No	No	0
482	Control	Male	50	Yes	Yes	No	No	3.15	2.15	269	1.47	125.12	No	No	No	No	No	No	No	No	No	No	No	No	0
483	Control	Male	32	Yes	No	No	No	2.47	1.47	274	1.68	186.39	No	No	No	No	No	No	No	No	No	No	No	No	0
484	Control	Male	58	Yes	No	No	No	2.96	1.96	243	1.51	123.98	No	No	No	No	No	No	No	No	No	No	No	No	0
485	Control	Male	56	Yes	Yes	No	No	3.35	1.35	274	2.48	202.96	No	No	No	No	No	No	No	No	No	No	No	No	0
486	Control	Female	45	No	No	No	No	3.1	2.1	265	1.48	126.19	No	No	No	No	No	No	No	No	No	No	No	No	0
487	Control	Male	44	Yes	Yes	No	No	3.17	2.17	221	1.46	101.84	No	No	No	No	No	No	No	No	No	No	No	No	0
488	Control	Female	20	No	No	No	No	3.04	1.04	264	2.92	253.85	No	No	No	No	No	No	No	No	No	No	No	No	0
489	Control	Male	19	No	No	No	No	3.58	2.58	275	1.39	106.59	No	No	No	No	No	No	No	No	No	No	No	No	0
490	Control	Male	15	No	No	No	No	3.05	1.05	279	2.9	265.71	No	No	No	No	No	No	No	No	No	No	No	No	0
491	Control	Male	20	Yes	No	No	No	3.85	1.85	281	2.08	151.89	No	No	No	No	No	No	No	No	No	No	No	No	0
492	Control	Female	67	No	No	No	No	3.13	2.13	258	1.47	121.13	No	No	No	No	No	No	No	No	No	No	No	No	0
493	Control	Male	21	Yes	No	No	No	3.46	1.46	247	2.37	169.18	No	No	No	No	No	No	No	No	No	No	No	No	0
494	Control	Male	59	Yes	Yes	No	No	3.19	1.19	198	2.68	166.39	No	No	No	No	No	No	No	No	No	No	No	No	0
495	Control	Female	71	No	No	No	No	3.59	2.59	296	1.39	114.29	No	No	No	No	No	No	No	No	No	No	No	No	0
496	Control	Female	8	No	No	No	No	3.33	1.33	250	2.5	187.97	No	No	No	No	No	No	No	No	No	No	No	No	0
497	Control	Female	3	No	No	No	No	3.14	2.14	290	1.47	135.51	No	No	No	No	No	No	No	No	No	No	No	No	0
498	Control	Male	30	Yes	Yes	No	No	3.06	2.06	270	1.49	131.07	No	No	No	No	No	No	No	No	No	No	No	No	0
499	Control	Female	6	No	No	No	No	3.61	1.61	204	2.24	126.71	No	No	No	No	No	No	No	No	No	No	No	No	0
500	Control	Male	43	Yes	Yes	No	No	3.81	1.81	294	2.1	162.43	No	No	No	No	No	No	No	No	No	No	No	No	0
501	Control	Male	45	Yes	No	No	No	3.7	2.7	283	1.37	104.81	No	No	No	No	No	No	No	No	No	No	No	No	0
502	Control	Female	51	No	No	No	No	3.46	2.46	249	1.41	101.22	No	No	No	No	No	No	No	No	No	No	No	No	0
503	Control	Male	67	Yes	No	No	No	3.93	1.93	275	2.04	142.49	No	No	No	No	No	No	No	No	No	No	No	No	0
504	Control	Female	53	Yes	No	No	No	3.91	2.91	297	1.34	102.06	No	No	No	No	No	No	No	No	No	No	No	No	0
505	Control	Male	41	No	No	No	No	3.91	1.91	298	2.05	156.02	No	No	No	No	No	No	No	No	No	No	No	No	0
506	Control	Male	59	No	No	No	No	3.89	2.89	309	1.35	106.92	No	No	No	No	No	No	No	No	No	No	No	No	0
507	Control	Male	34	No	No	No	No	3.35	1.35	273	2.48	202.22	No	No	No	No	No	No	No	No	No	No	No	No	0
508	Control	Male	71	No	No	No	No	3.88	2.88	296	1.35	102.78	No	No	No	No	No	No	No	No	No	No	No	No	0
509	Control	Female	68	No	No	No	No	2.73	1.73	290	1.58	167.63	No	No	No	No	No	No	No	No	No	No	No	No	0
510	Control	Male	55	No	No	No	No	3.57	1.57	248	2.27	157.96	No	No	No	No	No	No	No	No	No	No	No	No	0
511	Control	Female	22	No	No	No	No	3.11	2.11	227	1.47	107.58	No	No	No	No	No	No	No	No	No	No	No	No	0
512	Control	Female	53	No	No	No	No	3.74	1.74	276	2.15	158.62	No	No	No	No	No	No	No	No	No	No	No	No	0
513	Control	Male	59	Yes	Yes	No	No	3.77	2.77	300	1.36	108.3	No	No	No	No	No	No	No	No	No	No	No	No	0
514	Control	Male	77	No	No	No	No	3.87	1.87	288	2.07	154.01	No	No	No	No	No	No	No	No	No	No	No	No	0
515	Control	Female	14	No	No	No	No	3.16	2.16	249	1.46	115.28	No	No	No	No	No	No	No	No	No	No	No	No	0
516	Control	Male	51	Yes	Yes	No	No	3.46	1.46	209	2.37	143.15	No	No	No	No	No	No	No	No	No	No	No	No	0
517	Control	Male	51	Yes	Yes	No	No	3.56	1.56	200	2.28	128.21	No	No	No	No	No	No	No	No	No	No	No	No	0
518	Control	Female	58	No	No	No	No	3.19	2.19	297	1.46	135.62	No	No	No	No	No	No	No	No	No	No	No	No	0
519	Control	Female	15	No	No	No	No	3.33	1.33	256	2.5	192.48	No	No	No	No	No	No	No	No	No	No	No	No	0
520	Control	Female	45	No	No	No	No	3	2	216	1.5	108	No	No	No	No	No	No	No	No	No	No	No	No	0
521	Control	Male	17	No	No	No	No	3.01	2.01	212	1.5	105.47	No	No	No	No	No	No	No	No	No	No	No	No	0
522	Control	Female	44	Yes	No	No	No	3.5	2.5	270	1.4	108	No	No	No	No	No	No	No	No	No	No	No	No	0
523	Control	Female	7	No	No	No	No	3.08	2.08	220	1.48	105.77	No	No	No	No	No	No	No	No	No	No	No	No	0
524	Control	Male	56	Yes	Yes	No	No	3.11	1.11	255	2.8	229.73	No	No	No	No	No	No	No	No	No	No	No	No	0
525	Control	Female	29	No	No	No	No	3.86	1.86	278	2.08	149.46	No	No	No	No	No	No	No	No	No	No	No	No	0
526	Control	Male	68	Yes	Yes	No	No	3.11	1.11	210	2.8	189.19	No	No	No	No	No	No	No	No	No	No	No	No	0
527	Control	Female	22	No	No	No	No	3.17	1.17	269	2.71	229.91	No	No	No	No	No	No	No	No	No	No	No	No	0
528	Control	Female	70	No	No	No	No	3.88	1.88	200	2.06	106.38	No	No	No	No	No	No	No	No	No	No	No	No	0
529	Control	Male	36	No	No	No	No	3.44	1.44	276	2.39	191.67	No	No	No	No	No	No	No	No	No	No	No	No	0
530	Control	Female	53	No	No	No	No	3.11	2.11	289	1.47	136.97	No	No	No	No	No	No	No	No	No	No	No	No	0
531	Control	Male	47	Yes	Yes	No	No	3.46	1.46	267	2.37	182.88	No	No	No	No	No	No	No	No	No	No	No	No	0
532	Control	Female	55	No	Yes	No	No	3.69	1.69	298	2.18	176.33	No	No	No	No	No	No	No	No	No	No	No	No	0
533	Control	Female	26	No	No	No	No	3.39	1.39	212	2.44	152.52	No	No	No	No	No	No	No	No	No	No	No	No	0
534	Control	Female	72	No	No	No	No	3.19	2.19	289	1.46	131.96	No	No	No	No	No	No	No	No	No	No	No	No	0
535	Control	Male	37	Yes	No	No	No	3.13	1.13	287	2.77	253.98	No	No	No	No	No	No	No	No	No	No	No	No	0
536	Control	Male	18	No	No	No	No	3.71	1.71	213	2.17	124.56	No	No	No	No	No	No	No	No	No	No	No	No	0
537	Control	Female	20	No	No	No	No	3.15	2.15	241	1.47	112.09	No	No	No	No	No	No	No	No	No	No	No	No	0
538	Control	Male	72	Yes	No	No	No	3.61	1.61	285	2.24	177.02	No	No	No	No	No	No	No	No	No	No	No	No	0
539	Control	Female	20	No	No	No	No	3.74	1.74	200	2.15	114.94	No	No	No	No	No	No	No	No	No	No	No	No	0
540	Control	Male	66	No	No	No	No	3.37	2.37	260	1.42	109.7	No	No	No	No	No	No	No	No	No	No	No	No	0
541	Control	Female	81	No	No	No	No	3.19	1.19	269	2.68	226.05	No	No	No	No	No	No	No	No	No	No	No	No	0
542	Control	Male	58	No	No	No	No	3.31	1.31	245	2.53	187.02	No	No	No	No	No	No	No	No	No	No	No	No	0
543	Control	Female	53	No	Yes	No	No	3.11	2.11	270	1.47	127.96	No	No	No	No	No	No	No	No	No	No	No	No	0
544	Control	Female	43	No	No	No	No	3.96	1.96	295	2.02	150.51	No	No	No	No	No	No	No	No	No	No	No	No	0
545	Control	Female	52	No	No	No	No	3.18	2.18	247	1.46	113.3	No	No	No	No	No	No	No	No	No	No	No	No	0
546	Control	Male	43	Yes	Yes	No	No	3.47	1.47	272	2.36	185.03	No	No	No	No	No	No	No	No	No	No	No	No	0
547	Control	Male	45	No	No	No	No	3.15	1.15	269	2.74	233.91	No	No	No	No	No	No	No	No	No	No	No	No	0
548	Control	Female	83	No	No	No	No	3.51	1.51	276	2.32	182.78	No	No	No	No	No	No	No	No	No	No	No	No	0
549	Control	Male	22	No	No	No	No	3.57	1.57	287	2.27	182.8	No	No	No	No	No	No	No	No	No	No	No	No	0
550	Control	Female	52	No	No	No	No	3.61	2.61	277	1.38	106.13	No	No	No	No	No	No	No	No	No	No	No	No	0
551	Control	Female	63	No	No	No	No	3.66	1.66	264	2.2	159.04	No	No	No	No	No	No	No	No	No	No	No	No	0
552	Control	Male	60	Yes	No	No	No	3.19	2.19	267	1.46	121.92	No	No	No	No	No	No	No	No	No	No	No	No	0
553	Control	Male	39	Yes	No	No	No	3.68	2.68	278	1.37	103.73	No	No	No	No	No	No	No	No	No	No	No	No	0
554	Control	Male	61	Yes	No	No	No	3.54	2.54	298	1.39	117.32	No	No	No	No	No	No	No	No	No	No	No	No	0
555	Control	Male	60	Yes	No	No	No	3.31	1.31	210	2.53	160.31	No	No	No	No	No	No	No	No	No	No	No	No	0
556	Control	Female	22	No	No	No	No	3.33	2.33	285	1.43	122.32	No	No	No	No	No	No	No	No	No	No	No	No	0
557	Control	Male	19	No	No	No	No	3.15	2.15	260	1.47	120.93	No	No	No	No	No	No	No	No	No	No	No	No	0
558	Control	Male	56	Yes	No	No	No	3.11	1.11	201	2.8	181.08	No	No	No	No	No	No	No	No	No	No	No	No	0
559	Control	Female	50	No	No	No	No	3.8	2.8	284	1.36	101.43	No	No	No	No	No	No	No	No	No	No	No	No	0
560	Control	Male	32	No	No	No	No	3.06	1.06	278	2.89	262.26	No	No	No	No	No	No	No	No	No	No	No	No	0
